# Supplementary material for: Novel metagenome-assembled genomes involved in the nitrogen cycle from a Pacific oxygen minimum zone
Source: ISME Commun. 2021 Jun 18;1:26. doi: 10.1038/s43705-021-00030-2 (PMC9723717; doi:10.1038/s43705-021-00030-2)
Supplement: Supplementary file 2 — Supplementary Table 1 [file 43705_2021_30_MOESM2_ESM.xlsx]

## Sheet: TableS1
Table 1 Genome characteristics and relative abundance of MAGs
MAG ID	Taxonomy classification based on GTDB	MAG of same species from Tara Ocean datasets based on GTDB and OrthoANI	Completeness (%)	Contamination (%)	Heterogeneity (%)	GC (%)	MAG size (bp)	Number of contigs	N50_contigs	MAG file name	RA(%)at 45m	RA(%)at 80m	RA(%)at 200m	RA(%)at 300m
Actinobacteriota	d__Bacteria;p__Actinobacteriota;c__Acidimicrobiia;o__Microtrichales;f__MedAcidi-G1;g__UBA3125;s__UBA3125 sp002365325	TOBG_NP-937; TOBG_SP-229	92.23	4.27	50	64.5	2007105	230	11939	metabat2.14.contigs	0.00837407	0.139054	0.693208	0.538173
Alphaproteobacteria-1	d__Bacteria;p__Proteobacteria;c__Alphaproteobacteria;o__UBA11136;f__UBA11136;g__UBA11136;s__UBA11136 sp002686135	TOBG_ARS-27; TOBG_NP-1051	66.7	2.85	75	59.8	1147481	304	4270	metabat2.12.contigs	0.00409044	0.0610001	0.251371	0.207751
Alphaproteobacteria-2	d__Bacteria;p__Proteobacteria;c__Alphaproteobacteria;o__HIMB59;f__GCA-002718135;g__MarineAlpha5-Bin7;s__	None	94.58	0.07	100	31.5	1262289	59	59050	metabat2.74.contigs	0.0111038	0.337926	1.42438	0.927806
Anammox	d__Bacteria;p__Planctomycetota;c__Brocadiae;o__Brocadiales;f__Scalinduaceae;g__Scalindua;s__	None	59.85	2.27	0	39.6	1245911	233	8129	binsanity.asm_contigs_metaspades_gt1500_Bin-38-refined_0.contigs	0.0057535	0.183427	2.10362	1.22625
AOA-1	d__Archaea;p__Crenarchaeota;c__Nitrososphaeria;o__Nitrososphaerales;f__Nitrosopumilaceae;g__Nitrosopumilus;s__	None	80.2	3.88	0	30.5	1083324	193	7260	metabat2.13.contigs	0.159586	0.240272	0.00156299	0.00102763
AOA-2	d__Archaea;p__Crenarchaeota;c__Nitrososphaeria;o__Nitrososphaerales;f__Nitrosopumilaceae;g__Nitrosopumilus;s__Nitrosopumilus sp002730325	TOBG_NP-142	79.45	0	0	31.7	915289	32	46587	metabat2.5.contigs	0.0265165	0.308833	0.0102162	0.00310837
AOA-3	d__Archaea;p__Crenarchaeota;c__Nitrososphaeria;o__Nitrososphaerales;f__Nitrosopumilaceae;g__Nitrosopelagicus;s__	None	62.14	3.24	50	32.9	975515	174	8672	binsanity.asm_contigs_metaspades_gt1500_Bin-42-refined_0.contigs	0.0482706	0.290484	0.00145821	0.000356698
AOA-4	d__Archaea;p__Crenarchaeota;c__Nitrososphaeria;o__Nitrososphaerales;f__Nitrosopumilaceae;g__Nitrosopumilus;s__Nitrosopumilus sp002690535	TOBG_MED-740; TOBG_NAT-42	76.21	6.31	60	31.1	1069308	274	5198	binsanity.asm_contigs_metaspades_gt1500_Bin-99-refined_1.contigs	0.524165	0.0260081	0.000602493	0.000297248
Chloroflexota	d__Bacteria;p__Chloroflexota;c__Dehalococcoidia;o__UBA1151;f__TMED-70;g__TMED-70;s__	None	55.84	6.36	0	30.5	930579	350	2746	binsanity.asm_contigs_metaspades_gt1500_Bin-143-refined_0.contigs	0.0169581	0.0772982	0.000803325	0.000339713
Gammaproteobacteria-1	d__Bacteria;p__Proteobacteria;c__Gammaproteobacteria;o__UBA10353;f__LS-SOB;g__REDSEA-S09-B13;s__REDSEA-S09-B13 sp002731295	TOBG_NP-122	76.22	2.68	50	52.7	2728822	335	11152	metabat2.17.contigs	0.0126493	0.381468	0.4182	0.579286
Gammaproteobacteria-2	d__Bacteria;p__Proteobacteria;c__Gammaproteobacteria;o__UBA11654;f__UBA11654;g__UBA11654;s__UBA11654 sp002717445	TOBG_NP-931; TOBG_SP-335	77.59	3.18	14.29	39.9	1473062	185	12016	metabat2.44.contigs	0.124066	0.264925	0.00157172	0.000823803
Gammaproteobacteria-3	d__Bacteria;p__Proteobacteria;c__Gammaproteobacteria;o__UBA10353;f__UBA5680;g__UBA5680;s__UBA5680 sp002420425	TOBG_ARS-29; TOBG_NP-24; TOBG_SP-255	96.19	0.61	0	50.8	1813265	108	25590	metabat2.29.contigs	0.00744175	0.12465	2.17772	3.3474
Marinimicrobia-1	d__Bacteria;p__Marinisomatota;c__Marinisomatia;o__Marinisomatales;f__TCS55;g__UBA2126;s__UBA2126 sp002436185	TOBG_ARS-95; TOBG_NP-152; TOBG_SP-4095	96.15	0	0	38.9	1608243	195	16226	binsanity.asm_contigs_metaspades_gt1500_Bin-10.contigs	0.0174873	0.632056	3.42986	3.90517
Marinimicrobia-2	d__Bacteria;p__Marinisomatota;c__Marinisomatia;o__Marinisomatales;f__TCS55;g__TCS55;s__	TOBG_NP-1271	90.11	0	0	39.4	1967741	176	17863	metabat2.6.contigs	0.185103	1.12216	1.73337	1.33798
Marinimicrobia-3	d__Bacteria;p__Marinisomatota;c__Marinisomatia;o__Marinisomatales;f__TCS55;g__UBA2126;s__UBA2126 sp003503735	None	91.21	0	0	41.6	2110237	167	21017	metabat2.80.contigs	0.00556031	0.200249	1.16508	1.13393
Marinimicrobia-4	d__Bacteria;p__Marinisomatota;c__Marinisomatia;o__Marinisomatales;f__UBA8229;g__UBA8229;s__UBA8229 sp002726775	TOBG_NP-932	93.34	2.85	0	40.2	2260399	213	19696	metabat2.21.contigs	0.00510675	0.0368636	0.402457	0.482621
Marinimicrobia-5	d__Bacteria;p__Marinisomatota;c__Marinisomatia;o__Marinisomatales;f__UBA2128;g__UBA2128;s__UBA2128 sp002471865	TOBG_NP-1048	71.36	3.3	50	44.7	1371169	154	15029	binsanity.asm_contigs_metaspades_gt1500_Bin-132-refined_1.contigs	0.00169665	0.118107	0.766695	0.676317
Marinimicrobia-6	d__Bacteria;p__Marinisomatota;c__Marinisomatia;o__Marinisomatales;f__S15-B10;g__UBA2125;s__UBA2125 sp002329125	TOBG_NP-55	76.86	0	0	46.6	2002011	162	22242	metabat2.3.contigs	0.00643384	0.271057	1.53081	1.50203
Marinimicrobia-7	d__Bacteria;p__Marinisomatota;c__Marinisomatia;o__SCGC-AAA003-L08;f__;g__;s__	None	56.19	2.94	83.33	37.3	996007	256	4779	binsanity.asm_contigs_metaspades_gt1500_Bin-20-refined_0.contigs	0.0105747	0.217221	0.155609	0.121048
Marinimicrobia-8	d__Bacteria;p__Marinisomatota;c__Marinisomatia;o__Marinisomatales;f__UBA1611;g__GCA-2722105;s__	None	53.76	1.46	16.67	37.9	1580529	414	4293	binsanity.asm_contigs_metaspades_gt1500_Bin-29.contigs	0.0392582	0.305405	0.11491	0.11957
MG-II MAG-1	d__Archaea;p__Thermoplasmatota;c__Poseidoniia;o__Poseidoniales;f__Thalassoarchaeaceae;g__MGIIb-O1;s__	None	68.87	0.8	100	43.4	1025079	177	7476	binsanity.asm_contigs_metaspades_gt1500_Bin-14-refined_0.contigs	0.319936	0.186938	0.00543117	0.00131639
MG-II MAG-2	d__Archaea;p__Thermoplasmatota;c__Poseidoniia;o__Poseidoniales;f__Thalassoarchaeaceae;g__MGIIb-O3;s__MGIIb-O3 sp002722735	TOBG_NP-110; TOBG_SP-208	76.89	1.87	0	57.2	1471551	268	7216	concoct.61.contigs	0.00787011	0.240796	0.100416	0.0186162
MG-II MAG-3	d__Archaea;p__Thermoplasmatota;c__Poseidoniia;o__Poseidoniales;f__Thalassoarchaeaceae;g__MGIIb-O1;s__MGIIb-O1 sp12570u	None	70.8	0	0	44.6	1295986	143	15001	metabat2.7.contigs	0.39894	0.700206	0.00720373	0.00118899
MG-III	d__Archaea;p__Thermoplasmatota;c__Poseidoniia;o__MGIII;f__CG-Epi1;g__CG-Epi1;s__CG-Epi1 sp002506485	None	86	0	0	43.2	1228056	84	29683	metabat2.43.contigs	0.000697139	0.0619509	0.290079	0.218834
NOB-1	d__Bacteria;p__Nitrospinota;c__Nitrospinia;o__Nitrospinales;f__Nitrospinaceae;g__SCGCAAA288-L16;s__SCGCAAA288-L16 sp003451695	None	93.06	5.35	16.67	45.6	2164355	213	15790	metabat2.51.contigs	0.242302	0.617338	0.0848119	0.0304977
NOB-2	d__Bacteria;p__Nitrospinota;c__Nitrospinia;o__Nitrospinales;f__Nitrospinaceae;g__SCGCAAA288-L16;s__SCGCAAA288-L16 sp002731985	TOBG_NP-1026	93.11	3.85	0	45.6	2188838	186	16250	metabat2.4.contigs	0.0810445	0.305	0.366106	0.481729
Pelagibacter-1	d__Bacteria;p__Proteobacteria;c__Alphaproteobacteria;o__Pelagibacterales;f__Pelagibacteraceae;g__Pelagibacter;s__	None	62.31	1.2	0	29.3	839507	131	11417	maxbin2.021.contigs	0.0499084	0.230293	0.442029	0.298403
Pelagibacter-2	d__Bacteria;p__Proteobacteria;c__Alphaproteobacteria;o__Pelagibacterales;f__Pelagibacteraceae;g__Pelagibacter;s__	None	71.5	4.75	40	28.5	938725	176	6441	metabat2.34.contigs	0.027894	0.19673	0.0797038	0.0197373
Pelagibacter-3	d__Bacteria;p__Proteobacteria;c__Alphaproteobacteria;o__Pelagibacterales;f__Pelagibacteraceae;g__Pelagibacter;s__	None	53.51	1.92	66.67	30.5	667945	171	4941	binsanity.asm_contigs_metaspades_gt1500_Bin-64.contigs	0.0149003	0.085204	0.751955	0.607839
Planctomycetota	d__Bacteria;p__Planctomycetota;c__Phycisphaerae;o__Phycisphaerales;f__SM1A02;g__UBA12567;s__UBA12567 sp003520025	TOBG_NP-82	67.31	0.21	50	60.2	1644348	556	3117	concoct.94.contigs	0.00261217	0.0456153	0.18094	0.144845
SAR324 MAG-1	d__Bacteria;p__SAR324;c__SAR324;o__SAR324;f__NAC60-12;g__Arctic96AD-7;s__Arctic96AD-7 sp002685535	TOBG_ARS-35; TOBG_CPC-1	66.92	1.07	16.67	42.5	1983901	438	5442	binsanity.asm_contigs_metaspades_gt1500_Bin-76.contigs	1.02237	1.4065	1.35784	1.57762
SAR324 MAG-2	d__Bacteria;p__SAR324;c__SAR324;o__SAR324;f__NAC60-12;g__UBA1014;s__UBA1014 sp002683785	TOBG_ARS-94; TOBG_CPC-53; TOBG_NP-955; TOBG_SP-35	89.64	0.89	50	46.3	4160850	419	15439	metabat2.69.contigs	0.095802	0.331211	0.520965	0.621054
Thioglobaceae-1	d__Bacteria;p__Proteobacteria;c__Gammaproteobacteria;o__Thiomicrospirales;f__Thioglobaceae;g__Thioglobus_B;s__Thioglobus_B perditus	None	94.85	1.95	80	37	1112296	104	24174	maxbin2.013.contigs	0.0198895	0.0575039	1.01276	0.342481
Thioglobaceae-2	d__Bacteria;p__Proteobacteria;c__Gammaproteobacteria;o__Thiomicrospirales;f__Thioglobaceae;g__Thioglobus;s__Thioglobus sp002729805	TOBG_NP-19	85.91	2.27	57.14	38.5	1523320	175	14248	metabat2.46.contigs	0.581624	0.440282	0.008269	0.00961386
Thioglobaceae-3	d__Bacteria;p__Proteobacteria;c__Gammaproteobacteria;o__Thiomicrospirales;f__Thioglobaceae;g__;s__	None	90.07	0.88	33.33	37	1420235	87	27849	metabat2.83.contigs	0.107057	0.16346	0.826193	0.405931
Thioglobaceae-4	d__Bacteria;p__Proteobacteria;c__Gammaproteobacteria;o__Thiomicrospirales;f__Thioglobaceae;g__Thioglobus_B;s__Thioglobus_B perditus	None	72.83	0	0	36.9	1136868	115	15978	metabat2.49.contigs	0.0206538	0.0592782	0.847612	0.248585
Thioglobaceae-5	d__Bacteria;p__Proteobacteria;c__Gammaproteobacteria;o__Thiomicrospirales;f__Thioglobaceae;g__Thioglobus;s__	None	56.02	6.99	53.85	38.1	1126219	314	4031	metabat2.88.contigs	0.292311	0.0452859	0.000663616	0.000416148
Verrucomicrobiota	d__Bacteria;p__Verrucomicrobiota;c__Verrucomicrobiae;o__Pedosphaerales;f__UBA1096;g__UBA1096;s__	None	58.14	3.57	50	59.8	1733198	257	8603	binsanity.asm_contigs_metaspades_gt1500_Bin-17-refined_1.contigs	0.00674461	0.120952	0.240928	0.345437
Wallbacteria	d__Bacteria;p__Wallbacteria;c__;o__;f__;g__;s__	None	71.86	0.62	20	50.3	2890315	452	8690	binsanity.asm_contigs_metaspades_gt1500_Bin-23-refined_0.contigs	0.000251978	0.000554002	0.134085	0.58473
