# Supplementary material for: Novel metagenome-assembled genomes involved in the nitrogen cycle from a Pacific oxygen minimum zone
Source: ISME Commun. 2021 Jun 18;1:26. doi: 10.1038/s43705-021-00030-2 (PMC9723717; doi:10.1038/s43705-021-00030-2)
Supplement: Supplementary file 3 — Supplementary Table 2 [file 43705_2021_30_MOESM3_ESM.xlsx]

## Sheet: Sheet1
Annotation of contigs containing denitrification related genes
Yellow highlights: genes related to denitrification; Red texts: best match belongs to Archaea
Query Contig in MG-II MAG-2	query length	subject sequence ID	subject length	qstart	qend	sstart	send	alignment length	identity (%)	nident	mismatch	evalue	bitscore	staxids	subject accession number	subject title
NODE_939_length_18321_cov_2.575464_1	248	gi|495958957|ref|WP_008683536.1|	233	6	233	3	230	228	50	114	114	1e-70	229	1263869;1263870	WP_008683536.1	iron-sulfur cluster repair di-iron protein [Rhodopirellula sallentina]
NODE_939_length_18321_cov_2.575464_2	223	gi|663528454|gb|AIF18493.1|	171	38	196	4	170	167	55.69	93	66	6e-56	188	1456520	AIF18493.1	hypothetical protein [uncultured marine group II/III euryarchaeote KM3_83_B05]
NODE_939_length_18321_cov_2.575464_3	224	gi|663504216|gb|AIE95013.1|	775	12	222	13	219	219	35.16	77	122	1e-21	104	1457784	AIE95013.1	Cytochrome c oxidase polypeptide I (coxA) [uncultured marine group II/III euryarchaeote AD1000_55_C01]
NODE_939_length_18321_cov_2.575464_4	1255	gi|971091193|emb|CRI68048.1|	1258	5	1248	8	1254	1250	66	825	416	0	1743	610332	CRI68048.1	Nitrite oxidoreductase, alpha subunit [Thiocapsa sp. KS1]
NODE_939_length_18321_cov_2.575464_5	515	gi|1082717860|gb|OGA38099.1|	527	1	506	6	517	519	61.66	320	179	0	671	1797495	OGA38099.1	nitrate reductase subunit beta [Betaproteobacteria bacterium RIFCSPLOWO2_12_FULL_62_13]
NODE_939_length_18321_cov_2.575464_6	202	gi|1184241220|ref|WP_085061701.1|	206	14	191	10	186	185	31.89	59	111	8e-24	105	309857;1891201	WP_085061701.1	hypothetical protein [Pelagibacteraceae bacterium ETNP-OMZ-SAG-A7]
NODE_939_length_18321_cov_2.575464_7	243	gi|1082717858|gb|OGA38097.1|	224	4	225	2	218	222	48.2	107	110	1e-65	216	1797495	OGA38097.1	hypothetical protein A3G24_11165 [Betaproteobacteria bacterium RIFCSPLOWO2_12_FULL_62_13]
NODE_939_length_18321_cov_2.575464_8	564	gi|1000269289|gb|KXK31710.1|	501	15	513	3	499	499	56.11	280	217	0	564	1617433	KXK31710.1	putative nitrate transporter NarT [Omnitrophica bacterium OLB16]
NODE_939_length_18321_cov_2.575464_9	541	gi|1129854096|gb|OLS21892.1|	554	3	540	16	554	542	61.25	332	203	0	648	1841597	OLS21892.1	Nitrate/nitrite transporter NarU [Candidatus Heimdallarchaeota archaeon LC_2]
NODE_939_length_18321_cov_2.575464_10	168	gi|1064039042|gb|ODT43347.1|	160	17	151	10	148	139	40.29	56	79	5e-23	100	1660252	ODT43347.1	hypothetical protein ABS70_08370 [Nitrospira sp. SCN 59-13]
NODE_939_length_18321_cov_2.575464_11	132	gi|663508684|gb|AIE99356.1|	134	1	131	1	131	131	70.23	92	39	9e-62	198	1457850	AIE99356.1	cyclic nucleotide-binding protein [uncultured marine group II/III euryarchaeote KM3_109_G01]
NODE_939_length_18321_cov_2.575464_12	436	gi|1200408844|gb|OUV26265.1|	417	14	435	4	417	436	56.88	248	152	5e-157	463	1986697	OUV26265.1	hypothetical protein CBC57_02620 [Euryarchaeota archaeon TMED97]
NODE_939_length_18321_cov_2.575464_13	299	gi|1200509067|gb|OUW22703.1|	264	35	298	1	264	264	88.64	234	30	4e-178	505	1986688	OUW22703.1	polyphosphate kinase 2 [Euryarchaeota archaeon TMED173]
NODE_939_length_18321_cov_2.575464_14	221	gi|663534967|gb|AIF24843.1|	237	1	220	18	237	220	83.64	184	36	2e-126	370	1456581;1456582	AIF24843.1	triosephosphate isomerase (TPI, tpiA) [uncultured marine group II/III euryarchaeote SAT1000_40_F04]
NODE_939_length_18321_cov_2.575464_15	438	gi|663503249|gb|AIE94070.1|	437	1	437	1	437	437	66.13	289	148	0	623	1457770	AIE94070.1	hypothetical protein [uncultured marine group II/III euryarchaeote AD1000_43_B02]
NODE_939_length_18321_cov_2.575464_16	131	gi|663512835|gb|AIF03391.1|	246	48	129	95	167	82	41.46	34	39	0.0002	49.7	1457917	AIF03391.1	hypothetical protein [uncultured marine group II/III euryarchaeote KM3_164_F01]
NODE_7247_length_5376_cov_2.254715_1	406	gi|1200575260|gb|OUW85786.1|	1009	109	383	330	601	284	25.35	72	191	0.0009	52.8	1986656	OUW85786.1	hypothetical protein CBD81_01120 [bacterium TMED221]
NODE_7247_length_5376_cov_2.254715_2	271	gi|663511298|gb|AIF01899.1|	270	4	266	3	265	263	83.65	220	43	1e-167	478	1457892	AIF01899.1	phosphoribosylformylglycinamidine synthase I, putative (purL) [uncultured marine group II/III euryarchaeote KM3_150_B07]
NODE_7247_length_5376_cov_2.254715_3	479	gi|1085063589|gb|OGS63610.1|	501	53	473	67	492	427	56.67	242	178	6e-161	478	1797984	OGS63610.1	nitrite reductase, copper-containing [Euryarchaeota archaeon RBG_19FT_COMBO_69_17]
NODE_7247_length_5376_cov_2.254715_4	155	gi|759856279|ref|WP_043547322.1|	638	30	120	530	619	91	34.07	31	59	8e-05	52	1532557	WP_043547322.1	TAT-dependent nitrous-oxide reductase [Achromobacter sp. RTa]
NODE_7247_length_5376_cov_2.254715_5	209	gi|471936768|gb|EMR74907.1|	209	9	208	8	207	208	36.06	75	117	3e-30	122	1242866	EMR74907.1	multiple antibiotic transporter [Thermoplasmatales archaeon SCGC AB-540-F20]
NODE_7247_length_5376_cov_2.254715_6	151	gi|1200638877|gb|OUX46612.1|	254	1	146	106	253	148	50.68	75	71	1e-40	149	1986695	OUX46612.1	hypothetical protein CBE40_01985 [Euryarchaeota archaeon TMED280]
Query Contig in TOBG_SP-208 MAG	query length	subject sequence ID	subject length	qstart	qend	sstart	send	alignment length	identity (%)	nident	mismatch	evalue	bitscore	staxids	subject accession number	subject title
32843_2	181	gi|1200508466|gb|OUW22119.1|	180	1	180	1	180	180	72.78	131	49	2e-92	279	1986688	OUW22119.1	adenine phosphoribosyltransferase [Euryarchaeota archaeon TMED173]
32843_3	485	gi|663534411|gb|AIF24304.1|	484	3	484	1	484	484	82.64	400	82	0	788	1456571	AIF24304.1	Xanthine/uracil/vitamin C permease (pbuG) [uncultured marine group II/III euryarchaeote SAT1000_27_D07]
32843_4	415	gi|1200508464|gb|OUW22117.1|	434	1	413	23	434	413	69.73	288	124	0	617	1986688	OUW22117.1	hypothetical protein CBD33_03585 [Euryarchaeota archaeon TMED173]
32843_5	78	gi|1200508463|gb|OUW22116.1|	79	10	71	1	62	62	72.58	45	17	6e-23	95.1	1986688	OUW22116.1	hypothetical protein CBD33_03580 [Euryarchaeota archaeon TMED173]
32843_6	216	gi|1200508462|gb|OUW22115.1|	216	3	214	2	211	212	42.92	91	119	1e-48	170	1986688	OUW22115.1	hypothetical protein CBD33_03575 [Euryarchaeota archaeon TMED173]
32843_7	273	gi|663534407|gb|AIF24300.1|	271	1	269	1	269	269	66.54	179	90	1e-126	374	1456571	AIF24300.1	geranylgeranylglyceryl phosphate synthase (pcrB) [uncultured marine group II/III euryarchaeote SAT1000_27_D07]
32843_8	159	gi|1200508460|gb|OUW22113.1|	160	3	157	2	158	157	54.78	86	69	2e-57	189	1986688	OUW22113.1	hypothetical protein CBD33_03565 [Euryarchaeota archaeon TMED173]
32843_9	143	gi|1200508459|gb|OUW22112.1|	139	1	140	1	139	140	59.29	83	56	4e-32	123	1986688	OUW22112.1	hypothetical protein CBD33_03560 [Euryarchaeota archaeon TMED173]
32843_10	184	gi|1200508458|gb|OUW22111.1|	183	1	183	1	183	183	69.95	128	55	2e-88	270	1986688	OUW22111.1	hypothetical protein CBD33_03550 [Euryarchaeota archaeon TMED173]
32843_11	267	gi|1200508457|gb|OUW22110.1|	266	1	266	1	266	266	63.53	169	97	2e-118	353	1986688	OUW22110.1	3'(2'),5'-bisphosphate nucleotidase [Euryarchaeota archaeon TMED173]
32843_12	295	gi|663513725|gb|AIF04256.1|	294	1	294	1	294	294	85.71	252	42	0	538	1457929	AIF04256.1	sulfate adenylyltransferase/adenylylsulfate kinase (met3) [uncultured marine group II/III euryarchaeote KM3_172_F11]
32843_13	208	gi|1200508455|gb|OUW22108.1|	172	33	207	1	172	176	62.5	110	61	2e-63	207	1986688	OUW22108.1	prefoldin subunit alpha [Euryarchaeota archaeon TMED173]
32843_14	417	gi|1200508454|gb|OUW22107.1|	414	1	416	1	414	417	67.39	281	132	0	553	1986688	OUW22107.1	signal recognition particle-docking protein FtsY [Euryarchaeota archaeon TMED173]
32843_15	213	gi|1200508453|gb|OUW22106.1|	214	6	208	1	205	207	52.17	108	93	2e-65	213	1986688	OUW22106.1	hypothetical protein CBD33_03525 [Euryarchaeota archaeon TMED173]
32843_16	81	gi|1200508452|gb|OUW22105.1|	86	1	80	1	80	80	55	44	36	7e-24	97.8	1986688	OUW22105.1	hypothetical protein CBD33_03520 [Euryarchaeota archaeon TMED173]
32843_17	266	gi|663511300|gb|AIF01901.1|	264	2	265	1	264	264	71.97	190	74	4e-139	405	1457892	AIF01901.1	orotidine 5'-phosphate decarboxylase (pyrF) [uncultured marine group II/III euryarchaeote KM3_150_B07]
32843_18	1026	gi|1200575260|gb|OUW85786.1|	1009	16	1023	1	1007	1008	77.78	784	223	0	1631	1986656	OUW85786.1	hypothetical protein CBD81_01120 [bacterium TMED221]
32843_19	271	gi|663511298|gb|AIF01899.1|	270	4	266	3	265	263	83.65	220	43	1e-167	478	1457892	AIF01899.1	phosphoribosylformylglycinamidine synthase I, putative (purL) [uncultured marine group II/III euryarchaeote KM3_150_B07]
32843_20	479	gi|1085063589|gb|OGS63610.1|	501	53	473	67	492	427	56.67	242	178	6e-161	478	1797984	OGS63610.1	nitrite reductase, copper-containing [Euryarchaeota archaeon RBG_19FT_COMBO_69_17]
32843_21	155	gi|759856279|ref|WP_043547322.1|	638	30	120	530	619	91	34.07	31	59	8e-05	52	1532557	WP_043547322.1	TAT-dependent nitrous-oxide reductase [Achromobacter sp. RTa]
32843_22	209	gi|471936768|gb|EMR74907.1|	209	9	208	8	207	208	36.06	75	117	3e-30	122	1242866	EMR74907.1	multiple antibiotic transporter [Thermoplasmatales archaeon SCGC AB-540-F20]
32843_23	253	gi|1200498986|gb|OUW13122.1|	252	14	249	17	252	236	65.25	154	82	4e-89	277	1986687	OUW13122.1	hypothetical protein CBD24_04040 [Euryarchaeota archaeon TMED164]
32843_24	403	gi|1200498987|gb|OUW13123.1|	464	1	401	63	463	401	68.83	276	125	0	572	1986687	OUW13123.1	hypothetical protein CBD24_04045 [Euryarchaeota archaeon TMED164]
32843_25	403	gi|663501870|gb|AIE92729.1|	395	1	394	1	394	394	75.63	298	96	0	623	1457745	AIE92729.1	hypothetical protein [uncultured marine group II/III euryarchaeote AD1000_26_F08]
32843_26	993	gi|1200508445|gb|OUW22098.1|	992	1	992	1	992	992	83.97	833	159	0	1718	1986688	OUW22098.1	excinuclease ABC subunit A [Euryarchaeota archaeon TMED173]
32843_27	252	gi|663534418|gb|AIF24311.1|	253	1	248	1	248	249	79.12	197	50	9e-131	383	1456571	AIF24311.1	putative membrane protein [uncultured marine group II/III euryarchaeote SAT1000_27_D07]
32843_28	415	gi|1101446180|gb|OIQ37776.1|	426	7	414	11	426	418	52.15	218	188	2e-150	446	1860084	OIQ37776.1	kynureninase [Crocinitomix sp. MedPE-SWsnd]
32843_29	226	gi|1200508442|gb|OUW22095.1|	486	2	225	263	486	224	86.61	194	30	8e-137	405	1986688	OUW22095.1	hypothetical protein CBD33_03470 [Euryarchaeota archaeon TMED173]
32843_30	274	gi|1200610648|gb|OUX19735.1|	473	15	244	2	231	230	76.09	175	55	1e-119	363	1986691	OUX19735.1	hypothetical protein CBE08_00850 [Euryarchaeota archaeon TMED248]
32843_31	508	gi|663534421|gb|AIF24314.1|	503	5	507	3	503	503	77.34	389	112	0	801	1456571	AIF24314.1	hypothetical protein [uncultured marine group II/III euryarchaeote SAT1000_27_D07]
32843_32	326	gi|1200610650|gb|OUX19737.1|	338	1	324	16	337	324	64.2	208	114	8e-145	425	1986691	OUX19737.1	hypothetical protein CBE08_00860 [Euryarchaeota archaeon TMED248]
32843_33	756	gi|1200498994|gb|OUW13130.1|	741	15	748	5	734	734	53.27	391	339	0	754	1986687	OUW13130.1	hypothetical protein CBD24_04085 [Euryarchaeota archaeon TMED164]
32843_34	262	gi|663534423|gb|AIF24316.1|	261	5	261	4	260	257	70.43	181	76	8e-126	371	1456571	AIF24316.1	HAD family hydrolase (nagD) [uncultured marine group II/III euryarchaeote SAT1000_27_D07]
32843_35	453	gi|1200508437|gb|OUW22090.1|	454	1	452	1	454	454	68.28	310	142	0	607	1986688	OUW22090.1	hypothetical protein CBD33_03445 [Euryarchaeota archaeon TMED173]
32843_36	105	gi|663534425|gb|AIF24318.1|	104	1	104	1	104	104	55.77	58	46	6e-30	114	1456571	AIF24318.1	periplasmic divalent cation tolerance protein (cutA) [uncultured marine group II/III euryarchaeote SAT1000_27_D07]
32843_37	231	gi|663534426|gb|AIF24319.1|	226	1	220	1	220	220	61.82	136	84	4e-81	254	1456571	AIF24319.1	membrane protein [uncultured marine group II/III euryarchaeote SAT1000_27_D07]
32843_38	235	gi|1200508434|gb|OUW22087.1|	225	10	234	1	225	225	72	162	63	4e-109	326	1986688	OUW22087.1	hypothetical protein CBD33_03430 [Euryarchaeota archaeon TMED173]
32843_39	360	gi|1200508433|gb|OUW22086.1|	352	7	358	1	352	352	68.75	242	110	3e-160	466	1986688	OUW22086.1	threonine synthase [Euryarchaeota archaeon TMED173]
32843_40	402	gi|663534429|gb|AIF24322.1|	400	1	400	1	399	400	68.25	273	126	0	572	1456571	AIF24322.1	Cystathionine beta-lyase/cystathionine gamma-synthase [uncultured marine group II/III euryarchaeote SAT1000_27_D07]
32843_41	199	gi|1200568698|gb|OUW79605.1|	202	1	197	4	200	197	60.91	120	77	2e-75	238	1986690	OUW79605.1	hypothetical protein CBD75_00235 [Euryarchaeota archaeon TMED215]
32843_42	297	gi|1200407906|gb|OUV25356.1|	295	8	296	9	295	289	56.75	164	123	7e-118	353	1986697	OUV25356.1	hypothetical protein CBC57_05265 [Euryarchaeota archaeon TMED97]
32843_43	144	gi|1200407961|gb|OUV25411.1|	152	1	135	15	149	135	57.78	78	57	4e-52	174	1986697	OUV25411.1	hypothetical protein CBC57_05560 [Euryarchaeota archaeon TMED97]
32843_44	310	gi|663505966|gb|AIE96712.1|	318	1	304	15	318	305	55.08	168	135	4e-110	335	1457817	AIE96712.1	putative homoserine kinase type II (thrB2) [uncultured marine group II/III euryarchaeote AD1000_87_A06]
32843_45	253	gi|1200563001|gb|OUW74169.1|	286	1	252	35	286	252	59.92	151	101	1e-108	328	1986711	OUW74169.1	hypothetical protein CBD68_06000 [Flavobacteriaceae bacterium TMED208]
32843_46	314	gi|1200563002|gb|OUW74170.1|	295	12	306	1	295	295	55.93	165	130	2e-125	373	1986711	OUW74170.1	hypothetical protein CBD68_06005 [Flavobacteriaceae bacterium TMED208]
32843_47	398	gi|1200563003|gb|OUW74171.1|	388	14	396	1	383	383	66.58	255	128	0	560	1986711	OUW74171.1	hypothetical protein CBD68_06010 [Flavobacteriaceae bacterium TMED208]
32843_48	109	gi|663511283|gb|AIF01884.1|	108	1	104	1	104	104	47.12	49	55	2e-24	100	1457892	AIF01884.1	hypothetical protein [uncultured marine group II/III euryarchaeote KM3_150_B07]
32843_49	321	gi|1200407959|gb|OUV25409.1|	320	3	319	8	319	320	44.06	141	168	6e-75	245	1986697	OUV25409.1	hypothetical protein CBC57_05550 [Euryarchaeota archaeon TMED97]
32843_50	532	gi|1200499334|gb|OUW13452.1|	545	10	531	25	545	522	73.56	384	137	0	774	1986687	OUW13452.1	hypothetical protein CBD24_03475 [Euryarchaeota archaeon TMED164]
32843_51	528	gi|1200499333|gb|OUW13451.1|	527	1	527	1	527	527	70.4	371	156	0	793	1986687	OUW13451.1	bifunctional phosphoribosylaminoimidazolecarboxamide formyltransferase/IMP cyclohydrolase [Euryarchaeota archaeon TMED164]
32843_52	346	gi|1200499336|gb|OUW13454.1|	331	15	345	1	331	331	82.78	274	57	0	587	1986687	OUW13454.1	cystathionine beta-synthase [Euryarchaeota archaeon TMED164]
32843_53	381	gi|1200499331|gb|OUW13449.1|	380	1	377	1	377	377	81.96	309	68	0	670	1986687	OUW13449.1	cystathionine gamma-synthase [Euryarchaeota archaeon TMED164]
32843_54	162	gi|663525531|gb|AIF15730.1|	185	1	161	25	185	161	73.29	118	43	8e-83	254	1456493	AIF15730.1	hypothetical protein [uncultured marine group II/III euryarchaeote KM3_71_C12]
32843_55	210	gi|663525532|gb|AIF15731.1|	210	5	208	7	209	204	73.53	150	53	4e-103	309	1456493	AIF15731.1	phosphoribosylglycinamide formyltransferase (purN) [uncultured marine group II/III euryarchaeote KM3_71_C12]
32843_56	189	gi|663525533|gb|AIF15732.1|	187	1	187	1	186	187	65.78	123	63	4e-79	246	1456493	AIF15732.1	molybdopterin guanine dinucleotide synthase (mobA) [uncultured marine group II/III euryarchaeote KM3_71_C12]
32843_57	135	gi|1200499325|gb|OUW13443.1|	135	1	134	1	135	135	68.15	92	42	2e-55	182	1986687	OUW13443.1	hypothetical protein CBD24_03425 [Euryarchaeota archaeon TMED164]
32843_58	437	gi|1200499324|gb|OUW13442.1|	389	48	435	1	388	388	74.23	288	100	0	583	1986687	OUW13442.1	hypothetical protein CBD24_03420 [Euryarchaeota archaeon TMED164]
32843_59	766	gi|1200499323|gb|OUW13441.1|	762	1	765	1	762	765	70.07	536	226	0	1037	1986687	OUW13441.1	hypothetical protein CBD24_03415 [Euryarchaeota archaeon TMED164]
32843_60	181	gi|663501847|gb|AIE92706.1|	194	2	179	16	193	178	74.16	132	46	4e-95	287	1457745	AIE92706.1	redoxin domain-containing protein [uncultured marine group II/III euryarchaeote AD1000_26_F08]
32843_61	141	gi|1046354593|gb|ANV78945.1|	140	1	140	1	140	140	84.29	118	22	5e-80	245	1697135;1986684	ANV78945.1	transcriptional regulator [uncultured Candidatus Thalassoarchaea euryarchaeote]
32843_62	459	gi|663511276|gb|AIF01877.1|	413	46	458	1	413	413	78.21	323	90	0	680	1457892	AIF01877.1	phosphopyruvate hydratase (eno) [uncultured marine group II/III euryarchaeote KM3_150_B07]
32843_63	315	gi|663511277|gb|AIF01878.1|	315	1	314	1	315	315	78.41	247	67	1e-179	512	1457892	AIF01878.1	Phosphoribosylaminoimidazolesuccinocarboxamide (SAICAR) synthase (dys1) [uncultured marine group II/III euryarchaeote KM3_150_B07]
32843_64	128	gi|663503832|gb|AIE94638.1|	124	1	124	1	124	124	67.74	84	40	4e-55	180	1457780	AIE94638.1	S-adenosylmethionine decarboxylase [uncultured marine group II/III euryarchaeote AD1000_49_G12]
32843_65	384	gi|663511279|gb|AIF01880.1|	388	6	382	12	388	377	79.31	299	78	0	642	1457892	AIF01880.1	Aminotransferase, class I and II (aspB) [uncultured marine group II/III euryarchaeote KM3_150_B07]
32843_66	253	gi|663503830|gb|AIE94636.1|	335	1	252	86	335	252	71.83	181	69	1e-119	358	1457780	AIE94636.1	pyridoxal-5'-phosphate-dependent protein beta subunit (ilvA, tdcB) [uncultured marine group II/III euryarchaeote AD1000_49_G12]
32843_67	206	gi|1200407940|gb|OUV25390.1|	145	68	205	8	145	138	45.65	63	75	4e-42	151	1986697	OUV25390.1	hypothetical protein CBC57_05450 [Euryarchaeota archaeon TMED97]
32843_68	180	gi|663512482|gb|AIF03048.1|	183	6	179	10	183	174	67.24	117	57	1e-78	244	1457912;1457919	AIF03048.1	ribonuclease HI (RNASEH1, rnhA) [uncultured marine group II/III euryarchaeote KM3_160_F12]
32843_69	128	gi|1046356433|gb|ANV80785.1|	127	1	127	1	127	127	63.78	81	46	1e-51	172	1697135	ANV80785.1	glycine cleavage system protein H [uncultured Candidatus Thalassoarchaea euryarchaeote]
32843_70	117	gi|1046356434|gb|ANV80786.1|	105	12	115	1	105	105	41.9	44	60	1e-16	80.9	1697135	ANV80786.1	hypothetical protein [uncultured Candidatus Thalassoarchaea euryarchaeote]
32843_71	194	gi|1200407936|gb|OUV25386.1|	192	1	192	1	191	192	78.65	151	40	5e-103	308	1986697	OUV25386.1	hypothetical protein CBC57_05430 [Euryarchaeota archaeon TMED97]
32843_72	661	gi|1046356436|gb|ANV80788.1|	656	1	653	1	655	656	57.32	376	276	0	760	1697135	ANV80788.1	hypothetical protein [uncultured Candidatus Thalassoarchaea euryarchaeote]
32843_73	203	gi|663501862|gb|AIE92721.1|	202	1	201	1	201	202	61.39	124	76	3e-78	245	1456473;1457745	AIE92721.1	hypothetical protein [uncultured marine group II/III euryarchaeote AD1000_26_F08]
32843_74	396	gi|663501863|gb|AIE92722.1|	392	6	395	1	390	391	73.91	289	100	0	620	1457745	AIE92722.1	3-isopropylmalate dehydrogenase (leuB) [uncultured marine group II/III euryarchaeote AD1000_26_F08]
32843_75	262	gi|663501864|gb|AIE92723.1|	261	1	257	1	257	257	66.93	172	85	2e-111	335	1457745	AIE92723.1	4-phosphopantoate---beta-alanine ligase (pps) [uncultured marine group II/III euryarchaeote AD1000_26_F08]
32843_76	341	gi|663523182|gb|AIF13443.1|	330	14	339	4	329	330	57.88	191	131	3e-111	340	1456473	AIF13443.1	nicotinate-nucleotide pyrophosphorylase (nadC, QPRT) [uncultured marine group II/III euryarchaeote KM3_62_D04]
32843_77	60	gi|1200611157|gb|OUX20213.1|	82	1	58	21	78	58	53.45	31	27	2e-10	62	1986691	OUX20213.1	hypothetical protein CBE08_00060 [Euryarchaeota archaeon TMED248]
32843_78	373	gi|1200453495|gb|OUV69269.1|	392	1	372	1	392	394	67.26	265	105	2e-179	517	1986684	OUV69269.1	hypothetical protein CBC89_01175 [Euryarchaeota archaeon TMED129]
32843_79	390	gi|1200508639|gb|OUW22289.1|	394	1	384	4	387	386	74.09	286	96	0	585	1986688	OUW22289.1	hypothetical protein CBD33_03400 [Euryarchaeota archaeon TMED173]
32843_80	273	gi|663503163|gb|AIE93987.1|	283	5	271	16	282	267	58.43	156	111	6e-108	327	1457767;1457768;1457769	AIE93987.1	putative Rossmann fold-containing protein [uncultured marine group II/III euryarchaeote AD1000_42_A01]
32843_81	402	gi|1200508637|gb|OUW22287.1|	392	4	398	3	390	399	61.4	245	139	3e-163	477	1986688	OUW22287.1	hypothetical protein CBD33_03390 [Euryarchaeota archaeon TMED173]
32843_82	1634	gi|1200508636|gb|OUW22286.1|	1733	3	1624	22	1733	1735	47.95	832	767	0	1467	1986688	OUW22286.1	hypothetical protein CBD33_03385 [Euryarchaeota archaeon TMED173]
32843_83	352	gi|1200508635|gb|OUW22285.1|	347	5	349	2	345	345	69.28	239	105	4e-175	503	1986688	OUW22285.1	hypothetical protein CBD33_03380 [Euryarchaeota archaeon TMED173]
32843_84	218	gi|1200499188|gb|OUW13312.1|	238	1	216	1	237	240	54.17	130	83	3e-67	219	1986687	OUW13312.1	hypothetical protein CBD24_03740 [Euryarchaeota archaeon TMED164]
32843_85	162	gi|1200499189|gb|OUW13313.1|	292	13	148	9	143	137	62.04	85	49	1e-41	152	1986687	OUW13313.1	hypothetical protein CBD24_03745 [Euryarchaeota archaeon TMED164]
MHASMcontig_598236_1	248	gi|495958957|ref|WP_008683536.1|	233	6	233	3	230	228	50	114	114	1e-70	229	1263869;1263870	WP_008683536.1	iron-sulfur cluster repair di-iron protein [Rhodopirellula sallentina]
MHASMcontig_598236_2	223	gi|663528454|gb|AIF18493.1|	171	38	196	4	170	167	55.69	93	66	6e-56	188	1456520	AIF18493.1	hypothetical protein [uncultured marine group II/III euryarchaeote KM3_83_B05]
MHASMcontig_598236_3	224	gi|663504216|gb|AIE95013.1|	775	12	222	13	219	219	35.16	77	122	1e-21	104	1457784	AIE95013.1	Cytochrome c oxidase polypeptide I (coxA) [uncultured marine group II/III euryarchaeote AD1000_55_C01]
MHASMcontig_598236_4	1255	gi|971091193|emb|CRI68048.1|	1258	5	1248	8	1254	1250	66	825	416	0	1743	610332	CRI68048.1	Nitrite oxidoreductase, alpha subunit [Thiocapsa sp. KS1]
MHASMcontig_598236_5	515	gi|1082717860|gb|OGA38099.1|	527	1	506	6	517	519	61.66	320	179	0	671	1797495	OGA38099.1	nitrate reductase subunit beta [Betaproteobacteria bacterium RIFCSPLOWO2_12_FULL_62_13]
MHASMcontig_598236_6	202	gi|1184241220|ref|WP_085061701.1|	206	14	191	10	186	185	31.89	59	111	8e-24	105	309857;1891201	WP_085061701.1	hypothetical protein [Pelagibacteraceae bacterium ETNP-OMZ-SAG-A7]
MHASMcontig_598236_7	243	gi|1082717858|gb|OGA38097.1|	224	4	225	2	218	222	48.2	107	110	1e-65	216	1797495	OGA38097.1	hypothetical protein A3G24_11165 [Betaproteobacteria bacterium RIFCSPLOWO2_12_FULL_62_13]
MHASMcontig_598236_8	564	gi|1000269289|gb|KXK31710.1|	501	15	513	3	499	499	56.31	281	216	0	566	1617433	KXK31710.1	putative nitrate transporter NarT [Omnitrophica bacterium OLB16]
MHASMcontig_598236_9	541	gi|1129854096|gb|OLS21892.1|	554	3	540	16	554	542	61.25	332	203	0	648	1841597	OLS21892.1	Nitrate/nitrite transporter NarU [Candidatus Heimdallarchaeota archaeon LC_2]
MHASMcontig_598236_10	168	gi|1064039042|gb|ODT43347.1|	160	17	151	10	148	139	40.29	56	79	5e-23	100	1660252	ODT43347.1	hypothetical protein ABS70_08370 [Nitrospira sp. SCN 59-13]
MHASMcontig_598236_11	132	gi|663508684|gb|AIE99356.1|	134	1	131	1	131	131	70.23	92	39	9e-62	198	1457850	AIE99356.1	cyclic nucleotide-binding protein [uncultured marine group II/III euryarchaeote KM3_109_G01]
MHASMcontig_598236_12	436	gi|1200408844|gb|OUV26265.1|	417	14	435	4	417	436	56.88	248	152	5e-157	463	1986697	OUV26265.1	hypothetical protein CBC57_02620 [Euryarchaeota archaeon TMED97]
MHASMcontig_598236_13	299	gi|1200509067|gb|OUW22703.1|	264	35	298	1	264	264	89.02	235	29	5e-179	508	1986688	OUW22703.1	polyphosphate kinase 2 [Euryarchaeota archaeon TMED173]
MHASMcontig_598236_14	221	gi|663534967|gb|AIF24843.1|	237	1	220	18	237	220	84.09	185	35	6e-127	371	1456581;1456582	AIF24843.1	triosephosphate isomerase (TPI, tpiA) [uncultured marine group II/III euryarchaeote SAT1000_40_F04]
MHASMcontig_598236_15	438	gi|663503249|gb|AIE94070.1|	437	1	437	1	437	437	66.13	289	148	0	622	1457770	AIE94070.1	hypothetical protein [uncultured marine group II/III euryarchaeote AD1000_43_B02]
MHASMcontig_598236_16	265	gi|1200500552|gb|OUW14617.1|	259	26	262	63	258	248	35.08	87	98	1e-26	115	1986687	OUW14617.1	hypothetical protein CBD24_01445 [Euryarchaeota archaeon TMED164]
MHASMcontig_598236_17	930	gi|663503251|gb|AIE94072.1|	928	1	928	1	927	928	78.77	731	196	0	1531	1457770	AIE94072.1	DNA or RNA helicases of superfamily II [uncultured marine group II/III euryarchaeote AD1000_43_B02]
MHASMcontig_598236_18	329	gi|663503252|gb|AIE94073.1|	320	9	323	1	315	315	68.25	215	100	2e-158	459	1457770	AIE94073.1	translation initiation factor eIF2B subunit (GMPP) [uncultured marine group II/III euryarchaeote AD1000_43_B02]
MHASMcontig_598236_19	404	gi|663535137|gb|AIF25008.1|	420	1	402	18	419	402	84.33	339	63	0	699	1456585	AIF25008.1	Succinyl-CoA synthetase subunit beta (sucC) [uncultured marine group II/III euryarchaeote SAT1000_43_B03]
MHASMcontig_598236_20	310	gi|663509928|gb|AIF00567.1|	309	1	309	1	309	309	89	275	34	0	569	1457866	AIF00567.1	succinyl-CoA synthetase subunit alpha (sucD) [uncultured marine group II/III euryarchaeote KM3_135_H05]
MHASMcontig_598236_21	338	gi|663535139|gb|AIF25010.1|	337	1	335	1	335	335	65.37	219	116	1e-149	437	1456585	AIF25010.1	Squalene/phytoene synthase (FDFT1) [uncultured marine group II/III euryarchaeote SAT1000_43_B03]
MHASMcontig_598236_22	417	gi|663535140|gb|AIF25011.1|	416	1	416	1	416	416	76.68	319	97	0	677	1456585	AIF25011.1	phytoene desaturase (crtB) [uncultured marine group II/III euryarchaeote SAT1000_43_B03]
MHASMcontig_598236_23	593	gi|663509931|gb|AIF00570.1|	592	1	592	1	592	592	82.43	488	104	0	1033	1457866	AIF00570.1	ABC transporter ATP-binding protein (ABCE1) [uncultured marine group II/III euryarchaeote KM3_135_H05]
MHASMcontig_598236_24	169	gi|1200500544|gb|OUW14609.1|	193	16	165	43	192	150	67.33	101	49	6e-68	217	1986687	OUW14609.1	nucleotide exchange factor GrpE [Euryarchaeota archaeon TMED164]
MHASMcontig_598236_25	368	gi|663534975|gb|AIF24851.1|	353	13	359	7	353	347	74.93	260	87	0	559	1456581;1456582	AIF24851.1	Phenylpropionate dioxygenase and related ring-hydroxylating dioxygenases, large terminal subunit [uncultured marine group II/III euryarchaeote SAT1000_40_F04]
MHASMcontig_598236_26	426	gi|916785845|ref|WP_051392901.1|	438	105	424	126	437	326	40.8	133	173	5e-69	237	256035	WP_051392901.1	hypothetical protein [Glycomyces arizonensis]
MHASMcontig_598236_27	394	gi|931419428|gb|KPK05902.1|	393	14	393	14	393	380	68.68	261	119	0	574	1703357	KPK05902.1	hypothetical protein AMS20_05555 [Gemmatimonas sp. SG8_28]
MHASMcontig_598236_28	434	gi|1084616931|gb|OGO69519.1|	449	7	430	26	449	424	62.03	263	161	0	579	1797671	OGO69519.1	hypothetical protein A2Z37_18725 [Chloroflexi bacterium RBG_19FT_COMBO_62_14]
MHASMcontig_598236_29	266	gi|931482317|gb|KPK63215.1|	273	1	257	1	257	257	75.88	195	62	5e-140	408	1703358	KPK63215.1	hypothetical protein AMS21_06815 [Gemmatimonas sp. SG8_38_2]
MHASMcontig_598236_30	267	gi|1084593316|gb|OGO47862.1|	284	1	263	4	266	263	63.88	168	95	5e-119	355	1797657	OGO47862.1	hypothetical protein A2W37_17200 [Chloroflexi bacterium RBG_16_63_12]
MHASMcontig_598236_31	90	gi|1007508330|gb|KYH36566.1|	76	19	62	14	65	52	46.15	24	20	7e-07	53.5	1779369	KYH36566.1	hypothetical protein AYL30_007420 [Candidatus Bathyarchaeota archaeon B25]
MHASMcontig_598236_32	266	gi|1084850402|gb|OGQ81560.1|	253	16	253	14	251	238	36.13	86	152	3e-51	180	1797894	OGQ81560.1	hypothetical protein A3F90_08360 [Deltaproteobacteria bacterium RIFCSPLOWO2_12_FULL_60_19]
MHASMcontig_598236_33	365	gi|1085282177|gb|OGU60500.1|	354	9	359	4	351	353	46.46	164	182	8e-112	343	1798430	OGU60500.1	6-hydroxycyclohex-1-ene-1-carbonyl-CoA dehydrogenase [Ignavibacteria bacterium GWF2_33_9]
MHASMcontig_598236_34	191	gi|501447245|ref|WP_012470694.1|	182	5	154	6	161	156	41.03	64	86	8e-28	114	313985;398767	WP_012470694.1	cation-binding protein [Geobacter lovleyi]
MHASMcontig_598236_35	385	gi|931475436|gb|KPK56829.1|	361	17	382	3	360	366	55.19	202	156	2e-135	404	1703358	KPK56829.1	6-oxocyclohex-1-ene-1-carbonyl-CoA hydrolase [Gemmatimonas sp. SG8_38_2]
MHASMcontig_598236_36	252	gi|1084149527|gb|OGL45461.1|	247	5	251	1	247	247	58.3	144	103	5e-107	322	1817878	OGL45461.1	beta-ketoacyl-ACP reductase [Candidatus Schekmanbacteria bacterium RBG_13_48_7]
MHASMcontig_598236_37	409	gi|663526723|gb|AIF16890.1|	408	1	408	1	408	408	75.98	310	98	0	649	1456504	AIF16890.1	putative beta-ketoadipyl CoA thiolase (atoB) [uncultured marine group II/III euryarchaeote KM3_75_E04]
MHASMcontig_598236_38	414	gi|517821378|ref|WP_018991586.1|	398	7	413	6	396	408	43.14	176	214	1e-107	335	92003	WP_018991586.1	CoA transferase [Azoarcus toluclasticus]
MHASMcontig_598236_39	832	gi|1101156490|gb|OIP11261.1|	786	38	793	10	785	778	56.17	437	317	0	889	1805051	OIP11261.1	large subunit of molybdenum enzyme [Betaproteobacteria bacterium CG2_30_68_42]
MHASMcontig_598236_40	508	gi|1176212902|gb|OQY23683.1|	486	9	486	26	470	479	38	182	262	5e-76	259	1971624	OQY23683.1	hypothetical protein B6I35_03165 [Anaerolineaceae bacterium 4572_32.2]
MHASMcontig_598236_41	705	gi|1057022242|ref|WP_068433530.1|	535	169	700	2	531	532	53.2	283	247	0	583	1663591	WP_068433530.1	methylmalonyl-CoA mutase [Magnetospirillum sp. XM-1]
MHASMcontig_598236_42	399	gi|1176210392|gb|OQY21409.1|	409	1	396	1	407	407	61.18	249	147	2e-175	508	1971624	OQY21409.1	acetyl-CoA acetyltransferase [Anaerolineaceae bacterium 4572_32.2]
MHASMcontig_598236_43	388	gi|1000241535|gb|KXK04907.1|	375	1	387	1	375	387	50.65	196	179	3e-130	392	1617411;1961104	KXK04907.1	acyl-CoA dehydrogenase [Chlorobi bacterium OLB4]
MHASMcontig_598236_44	582	gi|1162425849|gb|OPX38405.1|	572	1	555	1	555	555	70.63	392	163	0	828	1956169	OPX38405.1	hydantoinase [Desulfobacteraceae bacterium 4484_190.3]
MHASMcontig_598236_45	704	gi|654867785|ref|WP_028319939.1|	696	1	700	1	696	700	69.86	489	207	0	1001	90728	WP_028319939.1	hydantoinase [Desulfatiglans anilini]
MHASMcontig_598236_46	222	gi|315183734|gb|ADT83919.1|	194	17	202	5	189	190	31.05	59	122	2e-17	88.2	391623	ADT83919.1	indolepyruvate oxidoreductase subunit [Thermococcus barophilus MP]
MHASMcontig_598236_47	1185	gi|1084772921|gb|OGQ12610.1|	1191	16	1179	21	1134	1219	30.35	370	689	2e-141	471	1797850	OGQ12610.1	hypothetical protein A2026_08040 [Deltaproteobacteria bacterium RBG_19FT_COMBO_46_12]
MHASMcontig_598236_48	671	gi|504625149|ref|WP_014812251.1|	674	5	670	8	674	670	45.22	303	360	0	581	2358;706587	WP_014812251.1	enoyl-CoA hydratase/carnithine racemase [Desulfomonile tiedjei]
MHASMcontig_598236_49	151	gi|1103711412|ref|WP_071674030.1|	131	18	144	4	128	127	46.46	59	66	3e-35	131	1287720	WP_071674030.1	RidA family protein [Nioella nitratireducens]
MHASMcontig_598236_50	110	gi|1200421495|gb|OUV38374.1|	109	1	109	1	109	109	49.54	54	55	1e-29	114	1986682	OUV38374.1	hypothetical protein CBC63_06985 [Euryarchaeota archaeon TMED103]
MHASMcontig_598236_51	231	gi|1200481620|gb|OUV96548.1|	213	17	225	12	211	209	48.8	102	98	2e-60	201	1986686	OUV96548.1	hypothetical protein CBD01_01400 [Euryarchaeota archaeon TMED141]
MHASMcontig_598236_52	217	gi|663528454|gb|AIF18493.1|	171	43	172	4	132	130	41.54	54	75	7e-25	107	1456520	AIF18493.1	hypothetical protein [uncultured marine group II/III euryarchaeote KM3_83_B05]
MHASMcontig_598236_53	580	gi|1125376546|gb|OLD14205.1|	821	71	577	24	529	508	46.65	237	268	1e-158	487	1805096	OLD14205.1	hypothetical protein AUI97_02380 [Crenarchaeota archaeon 13_1_40CM_3_52_17]
MHASMcontig_598236_54	246	gi|495599861|ref|WP_008324440.1|	252	31	243	16	231	221	36.65	81	127	7e-36	139	403191;1230453	WP_008324440.1	cytochrome c oxidase subunit II [Haloferax elongans]
MHASMcontig_598236_55	267	gi|1145997521|gb|AQP28253.1|	280	21	262	10	256	251	33.07	83	155	3e-31	128	1934532	AQP28253.1	cytochrome c oxidase subunit 3 (mitochondrion) [Microtermes sp. BDIT8-M2B]
MHASMcontig_598236_56	205	gi|670926289|gb|AII42251.1|	1139	76	185	302	410	111	30.63	34	74	0.0006	50.8	1280380	AII42251.1	hypothetical protein KR100_02380 [Synechococcus sp. KORDI-100]
MHASMcontig_598236_56	205	gi|670926289|gb|AII42251.1|	1139	76	183	113	219	109	27.52	30	76	2.2	40	1280380	AII42251.1	hypothetical protein KR100_02380 [Synechococcus sp. KORDI-100]
MHASMcontig_598236_57	163	gi|315426521|dbj|BAJ48152.1|	138	26	161	4	137	136	44.12	60	74	3e-29	116	311458	BAJ48152.1	signal-transduction protein [Candidatus Caldiarchaeum subterraneum]
MHASMcontig_598236_58	480	gi|663534424|gb|AIF24317.1|	451	46	479	11	450	444	45.5	202	228	6e-113	353	1456571	AIF24317.1	geranylgeranyl reductase [uncultured marine group II/III euryarchaeote SAT1000_27_D07]
MHASMcontig_598236_59	136	gi|663510531|gb|AIF01152.1|	140	3	135	8	140	133	75.94	101	32	4e-66	209	1457878	AIF01152.1	molybdopterin synthase catalytic subunit (MOCS2, moaE) [uncultured marine group II/III euryarchaeote KM3_141_E04]
MHASMcontig_598236_60	451	gi|663531587|gb|AIF21544.1|	448	1	445	1	446	446	79.6	355	90	0	761	1456552	AIF21544.1	phytoene dehydrogenase family protein [uncultured marine group II/III euryarchaeote SAT1000_05_B04]
MHASMcontig_598236_61	194	gi|663534517|gb|AIF24408.1|	223	3	192	29	222	194	75.77	147	43	2e-96	292	1456572	AIF24408.1	putative molybdenum cofactor biosynthesis subunit (moaC) [uncultured marine group II/III euryarchaeote SAT1000_29_E11]
MHASMcontig_598236_62	346	gi|663510528|gb|AIF01149.1|	328	19	341	2	324	323	76.78	248	75	1e-171	493	1457878	AIF01149.1	fructose-1,6-bisphosphatase, class II (glpX) [uncultured marine group II/III euryarchaeote KM3_141_E04]
MHASMcontig_598236_63	340	gi|663531552|gb|AIF21510.1|	339	1	338	1	338	338	76.63	259	79	0	547	1456551;1456552	AIF21510.1	Fructose-bisphosphate (ALDO) [uncultured marine group II/III euryarchaeote SAT1000_05_B02]
MHASMcontig_598236_64	84	gi|1200500532|gb|OUW14597.1|	84	1	82	1	82	82	97.56	80	2	7e-51	166	1986687	OUW14597.1	hypothetical protein CBD24_01340 [Euryarchaeota archaeon TMED164]
MHASMcontig_598236_65	811	gi|1200509088|gb|OUW22724.1|	874	1	809	56	862	809	55.38	448	359	0	913	1986688	OUW22724.1	hypothetical protein CBD33_01080 [Euryarchaeota archaeon TMED173]
MHASMcontig_598236_67	365	gi|663531551|gb|AIF21509.1|	346	22	360	5	342	339	66.96	227	111	1e-159	464	1456551	AIF21509.1	Cytidyltransferase-related domain-containing protein [uncultured marine group II/III euryarchaeote SAT1000_05_B02]
MHASMcontig_598236_68	192	gi|663503512|gb|AIE94325.1|	212	7	191	23	212	190	55.26	105	80	7e-58	193	1457776	AIE94325.1	hypothetical protein [uncultured marine group II/III euryarchaeote AD1000_45_F09]
MHASMcontig_598236_69	413	gi|1200500528|gb|OUW14593.1|	412	1	412	1	412	412	88.59	365	47	0	771	1986687	OUW14593.1	hypothetical protein CBD24_01320 [Euryarchaeota archaeon TMED164]
MHASMcontig_598236_70	289	gi|663518586|gb|AIF08972.1|	271	19	286	3	269	268	63.81	171	96	3e-124	369	1456436	AIF08972.1	metal-dependent hydrolase, beta-lactamase superfamily III (rnz) [uncultured marine group II/III euryarchaeote KM3_33_H04]
MHASMcontig_598236_71	427	gi|663503509|gb|AIE94322.1|	426	1	426	1	426	426	76.29	325	101	0	709	1457776	AIE94322.1	sulfite reductase subunit (cysJ) [uncultured marine group II/III euryarchaeote AD1000_45_F09]
MHASMcontig_598236_72	455	gi|1200509094|gb|OUW22730.1|	448	7	453	1	447	447	77.4	346	101	0	727	1986688	OUW22730.1	hypothetical protein CBD33_01110 [Euryarchaeota archaeon TMED173]
MHASMcontig_598236_73	319	gi|1200500524|gb|OUW14589.1|	320	1	318	3	320	318	72.01	229	89	6e-169	485	1986687	OUW14589.1	hypothetical protein CBD24_01300 [Euryarchaeota archaeon TMED164]
MHASMcontig_598236_74	557	gi|1200509096|gb|OUW22732.1|	540	1	556	1	540	566	48.76	276	254	5e-170	506	1986688	OUW22732.1	hypothetical protein CBD33_01120 [Euryarchaeota archaeon TMED173]
MHASMcontig_598236_75	152	gi|1200408876|gb|OUV26297.1|	149	6	151	4	149	146	80.14	117	29	2e-85	259	1986697	OUV26297.1	hypothetical protein CBC57_02790 [Euryarchaeota archaeon TMED97]
MHASMcontig_598236_76	265	gi|1200500521|gb|OUW14586.1|	264	1	264	1	264	264	61.74	163	101	2e-115	345	1986687	OUW14586.1	hypothetical protein CBD24_01285 [Euryarchaeota archaeon TMED164]
MHASMcontig_598236_77	176	gi|1200500520|gb|OUW14585.1|	173	6	175	4	173	170	60	102	68	3e-69	220	1986687	OUW14585.1	hypothetical protein CBD24_01280 [Euryarchaeota archaeon TMED164]
MHASMcontig_598236_78	295	gi|663534499|gb|AIF24390.1|	295	1	292	1	292	292	76.03	222	70	4e-162	466	1456572	AIF24390.1	TatD-related deoxyribonuclease [uncultured marine group II/III euryarchaeote SAT1000_29_E11]
MHASMcontig_598236_79	66	gi|378554453|ref|YP_005271232.1|	318	8	24	32	48	17	76.47	13	4	0.28	38.9	1115696	YP_005271232.1	unnamed protein product [Thermococcus prieurii virus 1]
MHASMcontig_598236_80	624	gi|663531543|gb|AIF21501.1|	630	5	622	12	629	618	83.82	518	100	0	1076	1456551	AIF21501.1	ABC transporter related protein (ABCB-BAC) [uncultured marine group II/III euryarchaeote SAT1000_05_B02]
MHASMcontig_598236_81	362	gi|1200509105|gb|OUW22741.1|	375	5	360	19	374	356	67.13	239	117	5e-179	515	1986688	OUW22741.1	hypothetical protein CBD33_01170 [Euryarchaeota archaeon TMED173]
MHASMcontig_598236_82	250	gi|1200509106|gb|OUW22742.1|	248	1	248	1	248	248	82.66	205	43	1e-149	430	1986688	OUW22742.1	hypothetical protein CBD33_01175 [Euryarchaeota archaeon TMED173]
MHASMcontig_598236_83	110	gi|1200509107|gb|OUW22743.1|	131	1	109	23	131	109	84.4	92	17	5e-61	195	1986688	OUW22743.1	hypothetical protein CBD33_01180 [Euryarchaeota archaeon TMED173]
MHASMcontig_598236_84	388	gi|1200498244|gb|OUW12424.1|	348	42	386	4	347	345	66.67	230	114	2e-154	452	1986687	OUW12424.1	hypothetical protein CBD24_05245 [Euryarchaeota archaeon TMED164]
MHASMcontig_598236_85	207	gi|1200498243|gb|OUW12423.1|	236	1	202	30	231	202	76.73	155	47	2e-108	323	1986687	OUW12423.1	hypothetical protein CBD24_05240 [Euryarchaeota archaeon TMED164]
MHASMcontig_598236_86	129	gi|1200498242|gb|OUW12422.1|	133	8	116	19	125	109	57.8	63	44	5e-34	127	1986687	OUW12422.1	hypothetical protein CBD24_05235 [Euryarchaeota archaeon TMED164]
MHASMcontig_598236_87	309	gi|1200498241|gb|OUW12421.1|	297	12	308	1	297	297	75.08	223	74	7e-161	463	1986687	OUW12421.1	DNA-formamidopyrimidine glycosylase [Euryarchaeota archaeon TMED164]
MHASMcontig_598236_88	213	gi|1200544991|gb|OUW56985.1|	212	1	208	1	208	208	64.9	135	73	9e-91	278	1986689	OUW56985.1	hypothetical protein CBD52_01725 [Euryarchaeota archaeon TMED192]
MHASMcontig_598236_89	325	gi|1200498240|gb|OUW12420.1|	316	9	324	1	316	316	60.76	192	124	3e-138	407	1986687	OUW12420.1	hypothetical protein CBD24_05225 [Euryarchaeota archaeon TMED164]
MHASMcontig_598236_90	813	gi|1200498239|gb|OUW12419.1|	797	11	811	3	797	801	49.69	398	397	0	826	1986687	OUW12419.1	hypothetical protein CBD24_05220 [Euryarchaeota archaeon TMED164]
MHASMcontig_598236_91	206	gi|663501570|gb|AIE92438.1|	205	1	205	1	205	205	96.1	197	8	8e-137	394	1457738;1457754	AIE92438.1	V-type ATP synthase subunit D (ATPVD, ntpD) [uncultured marine group II/III euryarchaeote AD1000_22_H02]
MHASMcontig_598236_92	462	gi|663508448|gb|AIE99126.1|	461	1	461	1	461	461	96.31	444	17	0	919	1456430;1457848	AIE99126.1	A-type ATP synthase subunit B (ATPVB, ntpB) [uncultured marine group II/III euryarchaeote KM3_105_H04]
MHASMcontig_598236_93	581	gi|663501568|gb|AIE92436.1|	580	1	580	1	580	580	94.48	548	32	0	1129	1457738;1457754	AIE92436.1	V-type ATP synthase subunit A (ATPVA, ntpA) [uncultured marine group II/III euryarchaeote AD1000_22_H02]
MHASMcontig_598236_94	100	gi|663501567|gb|AIE92435.1|	99	1	99	1	99	99	84.85	84	15	1e-52	172	1457738	AIE92435.1	V-type H+-transporting ATPase subunit F (ATPVF, ntpF) [uncultured marine group II/III euryarchaeote AD1000_22_H02]
MHASMcontig_598236_95	352	gi|663502304|gb|AIE93150.1|	351	1	351	1	351	351	80.91	284	67	0	582	1457754	AIE93150.1	A-type ATP synthase subunit C (ATPVC, ntpC) [uncultured marine group II/III euryarchaeote AD1000_31_H02]
MHASMcontig_598236_96	191	gi|663501565|gb|AIE92433.1|	188	1	186	1	186	186	63.98	119	67	2e-72	229	1457738	AIE92433.1	H+transporting two-sector ATPase E subunit [uncultured marine group II/III euryarchaeote AD1000_22_H02]
MHASMcontig_598236_97	103	gi|663500618|gb|AIE91511.1|	101	3	102	2	101	100	62	62	38	2e-35	128	1457724	AIE91511.1	F0F1-type ATP synthase, subunit c/Archaeal/vacuolar-type H+-ATPase, subunit K [uncultured marine group II/III euryarchaeote AD1000_12_B08]
MHASMcontig_598236_98	719	gi|663501563|gb|AIE92431.1|	722	1	718	1	722	724	76.1	551	165	0	1120	1457738	AIE92431.1	A-type ATP synthase subunit I (ATPVI, ntpI) [uncultured marine group II/III euryarchaeote AD1000_22_H02]
MHASMcontig_598236_99	107	gi|663534661|gb|AIF24548.1|	105	1	105	1	105	105	57.14	60	45	4e-26	105	1456574;1456586	AIF24548.1	hypothetical protein [uncultured marine group II/III euryarchaeote SAT1000_33_B09]
MHASMcontig_598236_100	237	gi|1200498569|gb|OUW12726.1|	235	1	235	1	235	235	81.28	191	44	2e-138	401	1986687	OUW12726.1	hypothetical protein CBD24_04610 [Euryarchaeota archaeon TMED164]
MHASMcontig_598236_101	367	gi|1200509123|gb|OUW22759.1|	366	1	366	1	366	366	72.13	264	102	0	550	1986688	OUW22759.1	hypothetical protein CBD33_01270 [Euryarchaeota archaeon TMED173]
MHASMcontig_598236_102	327	gi|1200498571|gb|OUW12728.1|	327	1	326	1	327	327	63	206	120	5e-149	435	1986687	OUW12728.1	hypothetical protein CBD24_04620 [Euryarchaeota archaeon TMED164]
MHASMcontig_598236_103	355	gi|1200498572|gb|OUW12729.1|	354	1	352	1	352	352	54.55	192	160	5e-128	384	1986687	OUW12729.1	hypothetical protein CBD24_04625 [Euryarchaeota archaeon TMED164]
MHASMcontig_598236_104	363	gi|1200509126|gb|OUW22762.1|	316	45	350	2	311	317	66.25	210	89	6e-140	413	1986688	OUW22762.1	hypothetical protein CBD33_01285 [Euryarchaeota archaeon TMED173]
MHASMcontig_598236_105	318	gi|663502014|gb|AIE92869.1|	314	6	314	1	312	318	63.84	203	100	4e-135	399	1457748	AIE92869.1	Transposase IS5 family protein [uncultured marine group II/III euryarchaeote AD1000_29_A08]
MHASMcontig_598236_106	564	gi|663502314|gb|AIE93160.1|	562	1	563	1	562	563	72.11	406	156	0	849	1457754	AIE93160.1	replication factor A (RFA1, RPA1, rpa) [uncultured marine group II/III euryarchaeote AD1000_31_H02]
MHASMcontig_598236_107	61	gi|491339887|ref|WP_005197842.1|	615	20	59	477	516	40	35	14	26	4	35.8	1217692	WP_005197842.1	hypothetical protein [Acinetobacter sp. NIPH 298]
MHASMcontig_598236_108	184	gi|663508433|gb|AIE99111.1|	183	1	183	1	183	183	86.34	158	25	2e-109	323	1456508;1457848	AIE99111.1	molybdopterin adenylyltransferase (mogA) [uncultured marine group II/III euryarchaeote KM3_105_H04]
MHASMcontig_598236_109	276	gi|663508432|gb|AIE99110.1|	286	1	275	12	286	275	77.82	214	61	1e-154	446	1456508;1457848	AIE99110.1	ribonuclease PH (rph) [uncultured marine group II/III euryarchaeote KM3_105_H04]
MHASMcontig_598236_110	377	gi|1046355260|gb|ANV79612.1|	375	1	376	1	375	376	78.46	295	80	0	633	1697135	ANV79612.1	xylose isomerase-like TIM barrel domain-containing protein (nfo) [uncultured Candidatus Thalassoarchaea euryarchaeote]
MHASMcontig_598236_111	215	gi|663508430|gb|AIE99108.1|	217	1	209	6	214	209	55.02	115	94	9e-68	219	1456508;1457848	AIE99108.1	hypothetical protein [uncultured marine group II/III euryarchaeote KM3_105_H04]
MHASMcontig_598236_112	353	gi|663502568|gb|AIE93408.1|	352	1	352	1	352	352	76.7	270	82	0	554	1457758	AIE93408.1	putative translation factor (PELO, DOM34, pelA) [uncultured marine group II/III euryarchaeote AD1000_35_F01]
MHASMcontig_598236_113	242	gi|663502007|gb|AIE92862.1|	239	4	241	2	239	238	70.59	168	70	1e-109	328	1457748	AIE92862.1	shikimate dehydrogenase [uncultured marine group II/III euryarchaeote AD1000_29_A08]
MHASMcontig_598236_114	526	gi|663527165|gb|AIF17321.1|	525	1	525	1	525	525	78.1	410	115	0	857	1456508	AIF17321.1	carboxyl transferase (PCCB, pccB) [uncultured marine group II/III euryarchaeote KM3_77_B08]
MHASMcontig_598236_115	448	gi|663535516|gb|AIF25378.1|	448	1	446	1	447	447	76.73	343	103	0	710	1456586	AIF25378.1	glutamyl-tRNA(Gln) amidotransferase subunit D (gatD) [uncultured marine group II/III euryarchaeote SAT1000_50_G04]
MHASMcontig_598236_116	334	gi|1200498704|gb|OUW12852.1|	518	12	310	14	320	315	39.05	123	168	5e-52	191	1986687	OUW12852.1	hypothetical protein CBD24_04340, partial [Euryarchaeota archaeon TMED164]
